# Supplementary material for: Bifunctional MoS2/Al2O3-Zeolite Catalysts in the Hydroprocessing of Methyl Palmitate
Source: Int J Mol Sci. 2023 Oct 3;24(19):14863. doi: 10.3390/ijms241914863 (PMC10573751; doi:10.3390/ijms241914863)
Supplement: Supplementary file 1 [file ijms-24-14863-s001.zip]

Archive with 1 entries (1 files):
- ijms-2640670-supplementary.pdf
